# Supplementary material for: Profiling Volatile Constituents of Homemade Preserved Foods Prepared in Early 1950s South Dakota (USA) Using Solid-Phase Microextraction (SPME) with Gas Chromatography–Mass Spectrometry (GC-MS) Determination
Source: Molecules. 2019 Feb 13;24(4):660. doi: 10.3390/molecules24040660 (PMC6413207; doi:10.3390/molecules24040660)
Supplement: Supplementary file 1 [file molecules-24-00660-s001.zip]

Archive with 9 entries (8 files):
- Supplementary Data File 1.xlsx
- __MACOSX/
- __MACOSX/._Supplementary Data File 1.xlsx
- Supplementary Material.pdf
- __MACOSX/._Supplementary Material.pdf
- Supplementary Video V1.mp4
- __MACOSX/._Supplementary Video V1.mp4
- Supplementary Video V2.mp4
- __MACOSX/._Supplementary Video V2.mp4
