# Supplementary material for: Profiling Volatile Constituents of Homemade Preserved Foods Prepared in Early 1950s South Dakota (USA) Using Solid-Phase Microextraction (SPME) with Gas Chromatography–Mass Spectrometry (GC-MS) Determination
Source: Molecules. 2019 Feb 13;24(4):660. doi: 10.3390/molecules24040660 (PMC6413207; doi:10.3390/molecules24040660)
Supplement: Supplementary file 1 [file molecules-24-00660-s001.zip › Supplementary Data File 1.xlsx]

## Sheet: Guide to Supplemental Data
Guide to Supplementary Data Tables
Each numbered worksheet contained herein corresponds to the sample numbers of the historical preserves assessed in this study. Each worksheet presents the following for three successive SPME samplings of each preserve (designated as REP1, REP2, REP3): Sample number. Preserve Type. Total TIC area. GC retention time. Compounds identified to greater than 80% similarity match to reference spectra in …
The last two worksheets (named "Pickles Control" and "Cherries Control") contain the same data for the commercial pickle and cherry preserves used to develop/validate the SPME method, but only those data collected at the optimal 2-hour SPME sampling time are presented for these store-bought samples. Kovats retention index data are also reported for compounds detected therein.
Compound classes are defined as follows: ACD = acids; ALC = alcohols; ALD = aldehydes; ALH = aliphatic hydrocarbons; ARH = aromatic hydrocarbons; EST = esters; ETH = ethers; HAL = halogen-containing; KET = ketones; NIT = nitrogen-containing; SUG = sugar alcohols; SUL = sulfur-containing; TER = terpenoids.

## Sheet: 1
Sample 1: Apple Type 1							Sample 1: Apple Type 1
Total TIC:	34274						Total TIC:	187840
REP1							REP2
RT	TIC Area	NIST Compound ID	Classification	Molecular Mass	Percentage of Sample		RT	TIC Area	NIST Compound ID	Classification	Molecular Mass	Percentage of Sample
18.154	6656	Decane, 3,7-dimethyl-	ALH	170.34	0.1942		1.892	92586	Acetic acid	ACD	60.052	0.492898
18.757	1435	1-Hexanol, 5-methyl-2-(1-methylethyl)-	ALC	158.285	0.0418685		1.981	58465	Ethanethioamide	NIT	78.107	0.311249
18.941	3098	1-Heptanol, 6-methyl-	ALC	130.231	0.0903892		2.069	24167	Acetic acid, hydrazide	NIT	74.083	0.128657
19.124	1770	Oxalic acid, 6-ethyloct-3-yl isohexyl ester	EST	314.466	0.0516426		3.266	1008	2-Pentanone, 4,4-dimethyl-	KET	114.188	0.00536627
19.185	6719	Nonane, 1-iodo-	HAL	254.155	0.196038		3.688	1227	Cyclobutene, 2-propenylidene-	ALH	92.141	0.00653216
22.121	3583	Nonane, 5-(2-methylpropyl)-	ALH	184.367	0.10454		14.595	1105	Propanamide, N-ethyl-	NIT	101.149	0.00588267
29.77	11013	Phenol, 4,4'-(1-methylethylidene)bis-	ARH	476.509	0.321322		20.575	2719	4-Heptanone, 3-methyl-	KET	128.215	0.0144751
							29.77	6563	Phenol, 4,4'-(1-methylethylidene)bis-	ARH	476.509	0.0349393

## Sheet: 2
Sample 2: Tomato Type 1							Sample 2: Tomato Type 1							Sample 2: Tomato Type 1
Total TIC:	381835						Total TIC:	389259						Total TIC:	254445
REP1							REP2							REP3
RT	TIC Area	NIST Compound ID	Classification	Molecular Mass	Percentage of Sample		RT	TIC Area	NIST Compound ID	Classification	Molecular Mass	Percentage of Sample		RT	TIC Area	NIST Compound ID	Classification	Molecular Mass	Percentage of Sample
1.439	154930	Acetaldehyde, hydroxy-	ALD	60.052	0.405751		1.447	153097	Acetaldehyde, hydroxy-	ALD	60.052	0.393304		1.444	99834	Methyl Alcohol	ALC	32.042	0.39236
1.602	123994	Isopropyl Alcohol	ALC	60.096	0.324732		1.6	81075	Acetone	KET	58.08	0.20828		1.601	68654	Hydroperoxide, 1-methylethyl	ACD	76.095	0.269819
1.878	44140	Acetic acid	ACD	60.052	0.1156		1.823	44186	Pentane, 2-methyl-	ALH	86.178	0.113513		1.884	31653	Acetic acid	ACD	60.052	0.1244
3.173	2183	1-Butanol, 3-methyl-	ALC	88.15	0.00571713		1.888	34704	Oxalic acid, butyl propyl ester	EST	188.223	0.089154		1.965	32234	n-Hexane	ALH	86.178	0.126684
3.2	13298	Methyl Isobutyl Ketone	KET	100.161	0.0348266		1.967	49183	n-Hexane	ALH	86.178	0.12635		2.156	8591	Cyclopentane, methyl-	ALH	84.162	0.0337637
10.136	5962	2-Isobutylthiazole	SUL	141.232	0.0156141		2.158	13183	Cyclopentane, methyl-	ALH	84.162	0.0338669		29.768	13479	Phenol, 4,4'-(1-methylethylidene)bis-	ARH	476.509	0.0529741
18.94	2888	1-Methylheptyl trans-2,2-dimethyl-3-(2-methyl-1-propenyl)cyclopropanecarboxylate	ACD	182.263	0.00756348		3.181	1321	1-Pentanol	ALC	88.15	0.00339363
23.214	6567	1,3,4-Metheno-1H-cyclobuta[cd]pentalene, octahydro-	TER	373.3	0.0171985		5.002	2399	Butanoic acid, 3-methyl-	ACD	102.133	0.00616299
29.753	27873	Phenol, 4,4'-(1-methylethylidene)bis-	ARH	476.509	0.0729975		10.145	4115	2-Isobutylthiazole	SUL	141.232	0.0105714
							29.767	5996	Phenol, 4,4'-(1-methylethylidene)bis-	ARH	476.509	0.0154036

## Sheet: 3
Sample 3: Mincemeat Type 1							Sample 3: Mincemeat Type 1							Sample 3: Mincemeat Type 1
Total TIC:	1658865						Total TIC:	1243177						Total TIC:	1181280
REP1							REP2							REP3
RT	TIC Area	NIST Compound ID	Classification	Molecular Mass	Percentage of Sample		RT	TIC Area	NIST Compound ID	Classification	Molecular Mass	Percentage of Sample		RT	TIC Area	NIST Compound ID	Classification	Molecular Mass	Percentage of Sample
1.376	429309	Acetic acid, hydrazide	NIT	74.083	0.258797		1.4	71855	Methyl Alcohol	ALC	32.042	0.0577995		1.446	92821	Methyl Alcohol	ALC	32.042	0.0785766
1.5	153068	Acetaldehyde, hydroxy-	ALD	60.052	0.0922727		1.607	72320	Isopropyl Alcohol	ALC	60.096	0.0581735		1.605	73356	Isopropyl Alcohol	ALC	60.096	0.0620987
1.606	147797	Isopropyl Alcohol	ALC	60.096	0.0890953		1.8	20044	Hydrazine, methyl-	NIT	46.073	0.0161232		1.696	84284	Acetic acid, methyl ester	EST	74.079	0.0713497
1.697	129862	Acetic acid, methyl ester	EST	74.079	0.0782836		1.7	66273	Acetic acid, methyl ester	EST	74.079	0.0533094		1.9	745065	Ammonium acetate	NIT	77.083	0.630727
1.829	48287	Dihydroxyacetone	KET	90.078	0.0291085		1.9	774413	Ammonium acetate	NIT	77.083	0.622931		2	38530	Ethyl Acetate	EST	88.106	0.0326172
1.9	554531	Ammonium acetate	NIT	77.083	0.334283		2	63930	Ethyl Acetate	EST	88.106	0.0514247		2.368	1339	2-Butenenitrile	NIT	67.091	0.00113352
2	85753	Ethyl Acetate	EST	88.106	0.0516938		2.146	6385	1-Propanol, 2-methyl-	ALC	74.123	0.00513603		2.853	17992	Acetoin	KET	88.106	0.0152309
2.142	28955	Butyric acid hydrazide	NIT	102.137	0.0174547		2.37	1602	3-Butenenitrile	NIT	67.091	0.00128863		3.254	10016	Methyl Isobutyl Ketone	KET	100.161	0.00847894
2.856	7232	Acetoin	KET	88.106	0.00435961		2.854	17851	Acetoin	KET	88.106	0.0143592		3.434	5684	Propanoic acid, 2-methyl-	ACD	88.106	0.00481173
3.254	14772	Methyl Isobutyl Ketone	KET	100.161	0.00890488		3.252	27729	Methyl Isobutyl Ketone	KET	100.161	0.0223049		4.895	24863	Furfural	ALD	96.085	0.0210475
3.419	1642	Ether, 2-chloro-1-propyl isopropyl	ETH	136.619	0.000989833		3.431	4272	Propanoic acid, 2-methyl-	ACD	88.106	0.00343636		5	25421	Butanoic acid, 3-methyl-	ACD	102.133	0.0215199
4.902	10402	Furfural	ALD	96.085	0.00627055		4.893	22625	Furfural	ALD	96.085	0.0181993		5.251	3505	Butanoic acid, 2-methyl-	ACD	102.133	0.00296712
5.033	15854	Butanoic acid, 3-methyl-	ACD	102.133	0.00955714		5	26302	Butanoic acid, 3-methyl-	ACD	102.133	0.0211571		8.326	4942	Dimethyl trisulfide	SUL	126.25	0.0041836
8.319	3275	Dimethyl trisulfide	SUL	126.25	0.00197424		5.25	3922	Butanoic acid, 2-methyl-	ACD	102.133	0.00315482		18.146	4942	Decane, 2,3,7-trimethyl-	ALH	184.367	0.0041836
18.14	5880	Sulfurous acid, hexyl octyl ester	SUL	278.451	0.00354459		8.321	5966	Dimethyl trisulfide	SUL	126.25	0.00479899		18.943	4382	4-Chlorobutyric acid, octadecyl ester	EST	375.043	0.00370954
19.177	6734	Nonane, 1-iodo-	HAL	254.155	0.0040594		18.145	4085	Decane, 2,3,7-trimethyl-	ALH	184.367	0.00328594		19.118	2862	tert-Nonyl mercaptan	SUL	160.319	0.0024228
24.435	4488	Ar-tumerone	TER	216.324	0.00270546		18.939	4393	Oxalic acid, 6-ethyloct-3-yl hexyl ester	EST	314.466	0.00353369		19.18	7587	Nonane, 5-(2-methylpropyl)-	ALH	184.367	0.00642269
29.763	11024	Phenol, 4,4'-(1-methylethylidene)bis-	ARH	476.509	0.00664551		19.118	4507	2-Isopropyl-5-methyl-1-heptanol	ALC	172.312	0.00362539		19.375	4937	Oxalic acid, 6-ethyloct-3-yl heptyl ester	EST	328.493	0.00417936
							19.179	9760	Nonane, 5-(2-methylpropyl)-	ALH	184.367	0.00785085		20.12	6606	Heptane, 2-(hexyloxy)-	ETH	200.366	0.00559224
							20.119	9907	Heptane, 2-(hexyloxy)-	ETH	200.366	0.0079691		20.573	2353	Nonane, 1-iodo-	HAL	254.155	0.00199191
							20.576	3124	2-Bromononane	HAL	207.155	0.00251292		23.216	3007	1,3,4-Metheno-1H-cyclobuta[cd]pentalene, octahydro-	TER	373.3	0.00254554
							24.437	4798	Ar-tumerone	TER	216.324	0.00385947		24.441	4659	Ar-tumerone	TER	216.324	0.00394403
							29.764	17114	Phenol, 4,4'-(1-methylethylidene)bis-	ARH	476.509	0.0137663		29.768	12127	Phenol, 4,4'-(1-methylethylidene)bis-	ARH	476.509	0.010266

## Sheet: 4
Sample 4: Brandied Fruit							Sample 4: Brandied Fruit							Sample 4: Brandied Fruit
Total TIC:	572569						Total TIC:	1083721						Total TIC:	82992
REP1							REP2							REP3
RT	TIC Area	NIST Compound ID	Classification	Molecular Mass	Percentage of Sample		RT	TIC Area	NIST Compound ID	Classification	Molecular Mass	Percentage of Sample		RT	TIC Area	NIST Compound ID	Classification	Molecular Mass	Percentage of Sample
1.439	112761	Methyl Alcohol	ALC	32.042	0.196939		1.443	130436	Methyl Alcohol	ALC	32.042	0.120359		21.098	60481	Sucrose	SUG	342.297	0.728757
1.519	123475	Ethanol	ALC	46.069	0.215651		1.523	167274	Ethanol	ALC	46.069	0.154352		23.217	2206	4-Cyano-4-methylthio-tetracyclo(6,2,1,1(3,6).0(2,7)dodec-9-ene	NIT	231.356	0.0265809
1.597	34248	2-Propanone, 1-methoxy-	ACD	88.106	0.0598146		1.6	46598	Ethanol, 2-methoxy-, acetate	EST	118.132	0.0429982		25.883	1987	Nonane, 3,7-dimethyl-	ALH	156.313	0.0239421
1.7	75264	Formic acid	ACD	46.025	0.13145		1.7	185380	Formic acid	ACD	46.025	0.171059		26.936	3122	Nonane, 1-iodo-	HAL	254.155	0.0376181
1.898	74570	Ammonium acetate	NIT	77.083	0.130238		1.898	108209	Ammonium acetate	NIT	77.083	0.0998495		27.937	2253	Tridecane, 1-iodo-	HAL	310.263	0.0271472
3.251	1128	Methyl Isobutyl Ketone	KET	100.161	0.00197007		4.884	49900	Furfural	ALD	96.085	0.0460451		28.887	1071	1-Iodoundecane	HAL	282.209	0.0129049
3.682	1675	1,3,5-Cycloheptatriene	ALH	92.141	0.00292541		4.996	2533	Acetic acid	ACD	60.052	0.00233732		29.764	11872	Phenol, 4,4'-(1-methylethylidene)bis-	ARH	476.509	0.14305
4.89	21069	Furfural	ALD	96.085	0.0367973		8.147	3207	2-Furancarboxaldehyde, 5-methyl-	ALD	110.112	0.00295925
12.21	4857	Nonanal	ALD	142.242	0.00848282		8.59	9970	Heptanoic acid	ACD	130.187	0.00919978
16.743	73014	5-Hydroxymethylfurfural	ALD	126.111	0.12752		12.212	6033	Nonanal	ALD	142.242	0.00556693
18.672	5826	Formamide, N,N-dibutyl-	NIT	157.257	0.0101752		16.708	286781	5-Hydroxymethylfurfural	ALD	126.111	0.264626
20.572	2789	Decane, 2,3,5,8-tetramethyl-	ALH	198.394	0.00487103		17.858	6556	n-Decanoic acid	ACD	172.268	0.00604953
23.216	5084	Cyclobuta[1,2:3,4]dicyclopentene, 1,3a,3b,4,6a,6b-hexahydro-	TER	132.202	0.00887928		18.679	6650	Formamide, N,N-dibutyl-	NIT	157.257	0.00613627
24.748	3854	Sulfurous acid, 2-ethylhexyl isohexyl ester	SUL	278.451	0.00673107		23.217	9582	Cyclobuta[1,2:3,4]dicyclopentene, 1,3a,3b,4,6a,6b-hexahydro-	TER	132.202	0.00884176
25.88	5913	Decane, 3,7-dimethyl-	ALH	170.34	0.0103271		24.7	7692	Sulfurous acid, 2-ethylhexyl isohexyl ester	SUL	278.451	0.00709777
26.937	8003	Hexadecane, 2,6,11,15-tetramethyl-	ALH	282.556	0.0139774		25.88	11257	Tridecane, 1-iodo-	HAL	310.263	0.0103874
27.938	4582	Decane, 2-methyl-	ALH	156.313	0.00800253		26.938	10353	2-methyloctacosane	ALH	408.799	0.0095532
29.777	14457	Phenol, 4,4'-(1-methylethylidene)bis-	ARH	476.509	0.0252494		27.935	10292	2-methyloctacosane	ALH	408.799	0.00949691
							28.884	3364	2-Bromotetradecane	HAL	277.29	0.00310412
							29.761	21654	Phenol, 4,4'-(1-methylethylidene)bis-	ARH	476.509	0.0199812

## Sheet: 5
Sample 5: Head Cheese							Sample 5: Head Cheese							Sample 5: Head Cheese
Total TIC:	261994						Total TIC:	344955						Total TIC:	173660
REP1							REP2							REP3
RT	TIC Area	NIST Compound ID	Classification	Molecular Mass	Percentage of Sample		RT	TIC Area	NIST Compound ID	Classification	Molecular Mass	Percentage of Sample		RT	TIC Area	NIST Compound ID	Classification	Molecular Mass	Percentage of Sample
1.537	108753	Isopropyl Alcohol	ALC	60.096	0.415097		1.445	128076	Acetaldehyde, hydroxy-	ALD	60.052	0.371283		0.517	1914	Methyl Alcohol	ALC	32.042	0.0110215
1.611	16778	Isopropyl Alcohol	ALC	60.096	0.0640396		1.605	111746	Isopropyl Alcohol	ALC	60.096	0.323944		1.892	2024	Acetic acid	ACD	60.052	0.011655
1.836	19901	Acetic acid	ACD	60.052	0.0759598		1.889	37687	Ammonium acetate	NIT	77.083	0.109252		21.151	101745	1,3-Propanediol, 2-(hydroxymethyl)-2-nitro-	NIT	151.118	0.585886
1.883	13998	Acetic acid	ACD	60.052	0.0534287		3.256	20577	Methyl Isobutyl Ketone	KET	100.161	0.0596513		23.22	5971	Dicyclopentadiene	ALH	132.206	0.0343833
3.216	28804	Methyl Isobutyl Ketone	KET	100.161	0.109941		23.22	4324	1,3,4-Metheno-1H-cyclobuta[cd]pentalene, octahydro-	TER	373.3	0.012535		23.561	1426	l-Pantoyl lactone	KET	130.143	0.00821145
3.256	21323	Methyl Isobutyl Ketone	KET	100.161	0.0813874		28.679	29986	2-methyloctacosane	ALH	408.799	0.0869273		29.367	49284	Eicosane	ALH	282.556	0.283796
23.014	13474	Dodecanoic acid	ACD	200.322	0.0514287		29.772	12559	Phenol, 4,4'-(1-methylethylidene)bis-	ARH	476.509	0.0364076		29.766	11296	Phenol, 4,4'-(1-methylethylidene)bis-	ARH	476.509	0.0650466
29.101	21634	Tridecanol, 2-ethyl-2-methyl-	ALC	242.447	0.0825744
29.772	17329	Phenol, 4,4'-(1-methylethylidene)bis-	ARH	476.509	0.0661427

## Sheet: 6
Sample 6: Sweet Pickle Type 1							Sample 6: Sweet Pickle Type 1							Sample 6: Sweet Pickle Type 1
Total TIC:	3307178						Total TIC:	1127794						Total TIC:	859071
REP1							REP2							REP3
RT	TIC Area	NIST Compound ID	Classification	Molecular Mass	Percentage of Sample		RT	TIC Area	NIST Compound ID	Classification	Molecular Mass	Percentage of Sample		RT	TIC Area	NIST Compound ID	Classification	Molecular Mass	Percentage of Sample
1.3	517708	Acetic acid, hydrazide	NIT	74.083	0.156541		1.3	326784	Acetic acid, hydrazide	NIT	74.083	0.289755		1.608	101741	Acetone	KET	58.08	0.118431
1.443	107043	Acetaldehyde, hydroxy-	ALD	60.052	0.0323669		1.609	118877	Acetone	KET	58.08	0.105407		1.702	88734	1,2,5-Oxadiazole	NIT	70.051	0.103291
1.599	163838	2-Propanone, 1-methoxy-	ACD	88.106	0.0495401		1.704	88195	Acetic acid, methyl ester	EST	74.079	0.0782013		1.9	423412	Ammonium acetate	NIT	77.083	0.492872
1.703	120752	Methylene chloride	HAL	84.927	0.0365121		1.9	311814	Ammonium acetate	NIT	77.083	0.276481		2	27136	Ethyl Acetate	EST	88.106	0.0315876
1.9	857221	Ammonium acetate	NIT	77.083	0.2592		2	22099	Ethyl Acetate	EST	88.106	0.0195949		2.868	5431	Acetoin	KET	88.106	0.00632195
2	67356	Ethyl Acetate	EST	88.106	0.0203666		2.869	3211	Acetoin	KET	88.106	0.00284715		3.191	2044	1-Pentanol	ALC	88.15	0.00237931
2.146	26593	1-Propanol, 2-methyl-	ALC	74.123	0.00804099		10.109	13351	Eucalyptol	TER	154.253	0.0118382		5.02	2297	Butanoic acid, 3-methyl-	ACD	102.133	0.00267382
2.854	22122	Acetoin	KET	88.106	0.00668909		19.839	90963	Eugenol	TER	164.204	0.0806557		10.109	26259	Eucalyptol	TER	154.253	0.0305667
3.177	10610	1-Butanol, 3-methyl-	ALC	88.15	0.00320817		20.131	4433	Pentanoic acid, 2,4-dioxo-, methyl ester	EST	144.126	0.00393068		19.842	67182	Eugenol	TER	164.204	0.0782031
3.253	32618	Methyl Isobutyl Ketone	KET	100.161	0.00986279		20.932	7879	Bicyclo[3.1.0]hexane-6-methanol, 2-hydroxy-1,4,4-trimethyl-	TER	170.252	0.0069862		20.133	9124	Heptane, 2-(hexyloxy)-	ETH	200.366	0.0106208
4.357	3218	p-Dioxin, 2,3-dihydro-5-methyl-	ETH	100.117	0.000973035		21.059	96874	Globulol	ALC	222.372	0.0858969		20.586	2043	Nonane, 5-(2-methylpropyl)-	ALH	184.367	0.00237815
4.912	6808	Furfural	ALD	96.085	0.00205855		21.8	6142	Spiro[4.5]dec-7-ene, 1,8-dimethyl-4-(1-methylethenyl)-, [1S-(1.alpha.,4.beta.,5.alpha.)]-	TER	204.357	0.00544603		20.933	6341	6,11-Undecadiene, 1-acetoxy-3,7-dimethyl-	EST	252.398	0.00738123
5.044	13697	Butanoic acid, 3-methyl-	ACD	102.133	0.0041416		21.983	6396	Benzene, 1-(1,5-dimethyl-4-hexenyl)-4-methyl-	ARH	202.341	0.00567125		21.062	71195	Globulol	ALC	222.372	0.0828744
5.89	2817	1-Butanol, 3-methyl-, acetate	EST	130.187	0.000851784		22.121	4269	Bicyclo[5.3.0]decane, 2-methylene-5-(1-methylvinyl)-8-methyl-	TER	204.357	0.00378527		21.689	4452	Spiro[5.5]undec-2-ene, 3,7,7-trimethyl-11-methylene-, (-)-	TER	204.357	0.00518234
6.999	3822	Hexylene glycol	ALC	118.176	0.00115567		22.247	3150	Guaia-1(10),11-diene	TER	204.357	0.00279306		21.987	3492	Benzene, 1-(1,5-dimethyl-4-hexenyl)-4-methyl-	ARH	202.341	0.00406486
7.854	6071	Furan, tetrahydro-2,5-dimethyl-, cis-	ETH	100.161	0.0018357		22.291	4709	.beta.-copaene	TER	204.357	0.00417541		22.124	3691	1,5-Cyclodecadiene, 1,5-dimethyl-8-(1-methylethenyl)-, [S-(Z,E)]-	TER	204.357	0.0042965
7.957	3946	2-Heptenal, (Z)-	ALD	112.172	0.00119316		22.372	6252	.beta.-Bisabolene	TER	204.357	0.00554357		22.29	3894	1,6-Cyclodecadiene, 1-methyl-5-methylene-8-(1-methylethyl)-, [S-(E,E)]-	ALH	204.357	0.0045328
9.636	6801	7-Oxabicyclo[2.2.1]heptane, 1-methyl-4-(1-methylethyl)-	TER	274.404	0.00205644		23.339	4532	Caryophyllenyl alcohol	TER	222.372	0.00401846		23.341	5311	Caryophyllenyl alcohol	TER	222.372	0.00618226
10.101	109787	Eucalyptol	TER	154.253	0.0331966		29.809	7864	Phenol, 4,4'-(1-methylethylidene)bis-	ARH	476.509	0.0069729		29.807	5292	Phenol, 4,4'-(1-methylethylidene)bis-	ARH	476.509	0.00616014
10.552	4101	Furan, tetrahydro-2,2-dimethyl-5-(1-methyl-1-propenyl)-	TER	154.253	0.00124003
12.224	2592	Pentane, 2,4-dimethyl-2-nitro-	NIT	145.202	0.00078375
12.519	8673	Phenylethyl Alcohol	ARH	122.167	0.00262248
14.652	4131	Octanoic acid	ACD	144.214	0.0012491
17.551	13191	Acetic acid, 2-phenylethyl ester	EST	164.204	0.0039886
18.353	7706	Isobornyl acetate	EST	196.29	0.00233008
18.615	2521	Decane, 2,3,7-trimethyl-	ALH	184.367	0.000762281
19.839	279395	Eugenol	TER	164.204	0.0844814
20.03	4806	1-(3,3-Dimethyl-but-1-ynyl)-1,2-dimethyl-3-methylene-cyclopropane	ALH	162.276	0.0014532
20.13	25383	2,4-Pentanedione, 3-(1-methyl-2-propenyl)-	KET	154.209	0.00767512
20.246	6208	1,6-Cyclodecadiene, 1-methyl-5-methylene-8-(1-methylethyl)-, [S-(E,E)]-	ALH	204.357	0.00187713
20.525	10606	Cyclohexane, 1-ethenyl-1-methyl-2,4-bis(1-methylethenyl)-, [1S-(1.alpha.,2.beta.,4.beta.)]-	ALH	204.357	0.00320696
20.581	5697	Oxalic acid, 2-ethylhexyl hexyl ester	EST	286.412	0.00172262
20.93	44328	4,8,13-Cyclotetradecatriene-1,3-diol, 1,5,9-trimethyl-12-(1-methylethyl)-	ALC	306.49	0.0134036
21.059	387654	Globulol	ALC	222.372	0.117216
21.533	20904	Spiro[4.5]dec-7-ene, 1,8-dimethyl-4-(1-methylethenyl)-, [1S-(1.alpha.,4.beta.,5.alpha.)]-	TER	204.357	0.0063208
21.6	16091	1,6-Octadien-3-ol, 3,7-dimethyl-, 2-aminobenzoate	ALH	273.376	0.00486548
21.7	14843	(-)-Tricyclo[6.2.1.0(4,11)]undec-5-ene, 1,5,9,9-tetramethyl- (isocaryophyllene-I1)	TER	204.357	0.00448812
21.8	39607	Spiro[4.5]dec-7-ene, 1,8-dimethyl-4-(1-methylethenyl)-, [1S-(1.alpha.,4.beta.,5.alpha.)]-	TER	204.357	0.0119761
21.931	16978	Naphthalene, 1,2,3,5,6,7,8,8a-octahydro-1,8a-dimethyl-7-(1-methylethenyl)-, [1S-(1.alpha.,7.alpha.,8a.alpha.)]-	TER	204.357	0.00513368
21.982	64086	Benzene, 1-(1,5-dimethyl-4-hexenyl)-4-methyl-	ARH	202.341	0.0193779
22.12	36682	Naphthalene, decahydro-4a-methyl-1-methylene-7-(1-methylethenyl)-, [4aR-(4a.alpha.,7.alpha.,8a.beta.)]-	TER	294.357	0.0110916
22.168	17701	1,3-Cyclohexadiene, 5-(1,5-dimethyl-4-hexenyl)-2-methyl-, [S-(R*,S*)]-	TER	204.357	0.0053523
22.25	30598	Naphthalene, 1,2,3,4,4a,5,6,8a-octahydro-4a,8-dimethyl-2-(1-methylethenyl)-, [2R-(2.alpha.,4a.alpha.,8a.beta.)]-	TER	204.357	0.009252
22.286	36591	.beta.-copaene	TER	204.357	0.0110641
22.371	49167	.beta.-Bisabolene	TER	204.357	0.0148668
22.521	11375	Methyl 10,12-pentacosadiynoate	EST	388.636	0.00343949
22.602	30176	Cyclohexene, 3-(1,5-dimethyl-4-hexenyl)-6-methylene-, [S-(R*,S*)]-	TER	204.357	0.0091244
23.087	4831	Cubenol	TER	222.372	0.00146076
23.338	18717	Caryophyllenyl alcohol	TER	222.372	0.00565951
29.809	9011	Phenol, 4,4'-(1-methylethylidene)bis-	ARH	476.509	0.00272468

## Sheet: 7
Sample 7: Peaches							Sample 7: Peaches							Sample 7: Peaches
Total TIC:	2495126						Total TIC:	814576						Total TIC:	925714
REP1							REP2							REP3
RT	TIC Area	NIST Compound ID	Classification	Molecular Mass	Percentage of Sample		RT	TIC Area	NIST Compound ID	Classification	Molecular Mass	Percentage of Sample		RT	TIC Area	NIST Compound ID	Classification	Molecular Mass	Percentage of Sample
1.3	387766	Acetic acid, hydroxy-	ACD	76.051	0.155409		1.462	195228	Methyl Alcohol	ALC	32.042	0.239668		1.459	154706	Methyl Alcohol	ALC	32.042	0.167121
1.438	13128	Butanoic acid, 3-methyl-	ACD	102.133	0.00526146		1.619	104890	Isopropyl Alcohol	ALC	60.096	0.128766		1.616	104145	Isopropyl Alcohol	ALC	60.096	0.112502
1.5	117654	Methyl Alcohol	ALC	32.042	0.0471535		1.712	183263	1,2,5-Oxadiazole	NIT	70.051	0.22498		1.708	119542	Acetic acid, methyl ester	EST	74.079	0.129135
1.598	7292	n-Hexadecanoic acid	ACD	256.43	0.0029225		1.949	301645	Ammonium acetate	NIT	77.083	0.370309		1.9	436396	Ammonium acetate	NIT	77.083	0.471416
2.004	203616	Isopropyl Alcohol	ALC	60.096	0.0816055		2	9755	4-Acetoxy-2-azetidinone	NIT	129.115	0.0119756		2.066	13080	Ethyl Acetate	EST	88.106	0.0141296
2.05	121522	Furfural	ALD	96.085	0.0487038		2.108	9055	Cyclopropene	ALH	40.065	0.0111162		3.269	29681	Methyl Isobutyl Ketone	KET	100.161	0.0320628
2.858	19395	Benzaldehyde	ALD	106.124	0.00777315		3.273	1809	Methyl Isobutyl Ketone	KET	100.161	0.00222079		4.916	27871	Furfural	ALD	96.085	0.0301076
3.253	21930	2-Furancarboxaldehyde, 5-methyl-	ALD	110.112	0.00878914		19.856	4753	Phenol, 2-methoxy-3-(2-propenyl)-	ARH	164.204	0.00583494		5.029	4457	Butanoic acid, 3-methyl-	ACD	102.133	0.00481466
4.889	8148	Nonanal	ALD	142.242	0.00326557		29.807	4178	Phenol, 4,4'-(1-methylethylidene)bis-	ARH	476.509	0.00512905		8.097	4007	Benzaldehyde	ALD	106.124	0.00432855
5.027	101161	5-Hydroxymethylfurfural	ALD	126.111	0.0405434									19.852	21861	Phenol, 2-methoxy-3-(2-propenyl)-	ARH	164.204	0.0236153
6.752	4892	Nonane, 4,5-dimethyl-	ALH	156.313	0.00196062									20.591	1392	Acetyl valeryl	KET	128.171	0.0015037
7.856	11916	Undecane, 3,8-dimethyl-	ALH	184.367	0.00477571									21.744	4820	1-Bromo-7-(tetrahydro-2-pyranyloxy)heptane	HAL	279.214	0.00520679
8.073	5318	Phenol, 4,4'-(1-methylethylidene)bis-	ARH	476.509	0.00213136									29.807	3756	Phenol, 4,4'-(1-methylethylidene)bis-	ARH	476.509	0.00405741
8.155	108169	Acetic acid, methyl ester	EST	74.079	0.0433521
10.116	14196	Ethyl Acetate	EST	88.106	0.00568949
12.229	7026	Hexadecanoic acid, 15-methyl-, methyl ester	EST	284.484	0.00281589
16.731	3374	Acetoin	KET	88.106	0.00135224
18.618	52203	Methyl Isobutyl Ketone	KET	100.161	0.020922
18.693	2180	Ethanone, 1-(2-furanyl)-	KET	110.112	0.000873703
19.845	8611	2(3H)-Furanone, dihydro-5-methyl-	KET	100.117	0.00345113
20.589	27999	2(3H)-Furanone, 5-hexyldihydro-	KET	170.252	0.0112215
21.739	1172027	Ammonium acetate	NIT	77.083	0.469727
22.521	5249	Formamide, N,N-dibutyl-	NIT	157.257	0.0021037
23.232	5638	Eucalyptol	TER	154.253	0.00225961
27.558	57863	Eugenol	TER	164.204	0.0231904
29.807	6853	1,2,4-Metheno-1H-cyclobuta[cd]pentalene, octahydro-	TER	132.206	0.00274655

## Sheet: 8
Sample 8: Apple Type 2							Sample 8: Apple Type 2							Sample 8: Apple Type 2
Total TIC:	279569						Total TIC:	213325						Total TIC:	221876
REP1							REP2							REP3
RT	TIC Area	NIST Compound ID	Classification	Molecular Mass	Percentage of Sample		RT	TIC Area	NIST Compound ID	Classification	Molecular Mass	Percentage of Sample		RT	TIC Area	NIST Compound ID	Classification	Molecular Mass	Percentage of Sample
1.5	82432	Acetaldehyde, hydroxy-	ALD	60.052	0.294854		1.463	150323	Acetaldehyde, hydroxy-	ALD	60.052	0.704667		1.456	122487	Methyl Alcohol	ALC	32.042	0.552052
1.969	118312	Ammonium acetate	NIT	77.083	0.423194		1.625	22900	Oxirane, 2,3-dimethyl-, cis-	ETH	72.107	0.107348		1.615	12942	Acetic anhydride	EST	102.089	0.0583299
3.267	4848	Methyl Isobutyl Ketone	KET	100.161	0.017341		2	32818	Ammonium acetate	NIT	77.083	0.15384		1.842	7135	Glycolaldehyde dimer	ALD	120.104	0.0321576
14.614	6403	1,3-Dioxane, 4-methyl-	ETH	102.133	0.0229031		29.795	7284	Phenol, 4,4'-(1-methylethylidene)bis-	ARH	476.509	0.0341451		2	59293	Ammonium acetate	NIT	77.083	0.267235
18.164	8076	3-Ethyl-3-methylheptane	ALH	142.286	0.0288873									3.271	1887	2-Hexanone, 4-hydroxy-3-propyl-	KET	158.241	0.00850475
18.369	2776	3-Ethyl-3-methylheptane	ALH	142.286	0.00992957									18.163	3613	Nonane, 1-iodo-	HAL	254.155	0.0162839
18.769	7722	1-Hexanol, 5-methyl-2-(1-methylethyl)-	ALC	158.285	0.0276211									19.197	4989	Sulfurous acid, hexyl octyl ester	SUL	278.451	0.0224855
18.958	5914	1-Heptanol, 2-propyl-	ALC	158.285	0.021154									20.59	1570	Pentane, 2,2-dimethyl-	ALH	100.205	0.00707602
19.136	4298	Oxalic acid, 6-ethyloct-3-yl ethyl ester	ACD	258.358	0.0153737									29.787	7960	Phenol, 4,4'-(1-methylethylidene)bis-	ARH	476.509	0.0358759
19.199	12499	3-Ethyl-3-methylheptane	ALH	142.286	0.0447081
19.387	3845	Octane, 2,3,6,7-tetramethyl-	ALH	170.34	0.0137533
19.536	1084	Decane, 3,7-dimethyl-	ALH	170.34	0.0038774
20.589	3679	Nonane, 3,7-dimethyl-	ALH	156.313	0.0131595
22.132	2789	Hexane, 3,3-dimethyl-	ALH	114.232	0.00997607
22.772	2864	Sulfurous acid, decyl pentyl ester	SUL	292.478	0.0102443
29.802	12028	Phenol, 4,4'-(1-methylethylidene)bis-	ARH	476.509	0.0430234

## Sheet: 9
Sample 9: Rhubarb Type 1							Sample 9: Rhubarb Type 1							Sample 9: Rhubarb Type 1
Total TIC:	459375						Total TIC:	339300						Total TIC:	263720
REP1							REP2							REP3
RT	TIC Area	NIST Compound ID	Classification	Molecular Mass	Percentage of Sample		RT	TIC Area	NIST Compound ID	Classification	Molecular Mass	Percentage of Sample		RT	TIC Area	NIST Compound ID	Classification	Molecular Mass	Percentage of Sample
1.5	130356	Acetaldehyde, hydroxy-	ALD	60.052	0.283768		1.45	135191	Acetaldehyde, hydroxy-	ALD	60.052	0.398441		1.617	114701	2-Isopropoxyethylamine	NIT	103.165	0.434935
1.6	196556	Isopropyl Alcohol	ALC	60.096	0.427877		1.609	139235	(S)-Isopropyl lactate	EST	132.159	0.41036		1.891	31839	2-Propanol, 1-amino-, (R)-	NIT	75.111	0.12073
1.88	19689	Acetic acid	ACD	60.052	0.0428604		1.884	4807	Acetic acid	ACD	60.052	0.0141674		23.526	4188	Sulfurous acid, 2-ethylhexyl hexyl ester	SUL	278.451	0.0158805
2.131	4193	1-Propanol, 2-methyl-	ALC	74.123	0.00912762		2.137	2296	1-Propanol, 2-methyl-	ALC	74.123	0.00676687		24.7	18185	Tetradecane	ALH	198.394	0.0689557
3.181	1447	1-Butanol, 3-methyl-	ALC	88.15	0.00314993		3.261	4314	Methyl Isobutyl Ketone	KET	100.161	0.0127144		24.825	5947	Heptadecane, 2,6,10,15-tetramethyl-	TER	296.583	0.0225504
3.256	19702	Methyl Isobutyl Ketone	KET	100.161	0.0428887		23.529	2325	Nonane, 3,7-dimethyl-	ALH	156.313	0.00685234		25.883	28595	Decane, 5-propyl-	ALH	184.367	0.108429
23.529	3439	Sulfurous acid, 2-ethylhexyl hexyl ester	SUL	278.451	0.00748626		24.8	10285	Undecane, 3,8-dimethyl-	ALH	184.367	0.0303124		25.992	4410	Decane, 2,8,8-trimethyl-	ALH	184.367	0.0167223
24.142	2025	Nonane, 3,7-dimethyl-	ALH	156.313	0.00440816		24.9	3955	Octane, 3,6-dimethyl-	ALH	142.286	0.0116564		26.94	22869	Heptadecane, 2,6,10,15-tetramethyl-	TER	296.583	0.086717
24.755	14387	Undecane, 3,8-dimethyl-	ALH	184.367	0.0313186		25.886	15738	Nonane, 3-methyl-5-propyl-	ALH	184.367	0.0463837		27.938	12167	Nonadecane, 9-methyl-	ALH	282.556	0.0461361
24.829	6558	Dodecane, 2,7,10-trimethyl-	ALH	212.421	0.0142759		26.942	11440	Sulfurous acid, 2-ethylhexyl isohexyl ester	SUL	278.451	0.0337165		28.887	5063	Undecane, 3,8-dimethyl-	ALH	184.367	0.0191984
25.885	21752	Tetradecane	ALH	198.394	0.0473513		27.943	4111	Decane, 6-ethyl-2-methyl-	ALH	184.367	0.0121161		29.7	10891	Oxalic acid, dodecyl 2-ethylhexyl ester	EST	286.412	0.0412976
25.994	4403	Nonane, 5-(2-methylpropyl)-	ALH	184.367	0.00958476		29.792	5603	Phenol, 4,4'-(1-methylethylidene)bis-	ARH	476.509	0.0165134		29.792	4865	Phenol, 4,4'-(1-methylethylidene)bis-	ARH	476.509	0.0184476
26.942	17057	Pentadecane	ALH	212.421	0.0371309
27.939	8202	Undecane, 3,8-dimethyl-	ALH	184.367	0.0178547
28.889	3527	Nonane, 1-iodo-	HAL	254.155	0.00767782
29.794	6082	Phenol, 4,4'-(1-methylethylidene)bis-	ARH	476.509	0.0132397

[truncated: 24 more sheets: 10, 11, 12, 13, 14, 15, 16, 17, 18, 19, 20, 21, 22, 23, 24, 25, 26, 27, 28, 29 …]
